# Supplementary material for: Chemical Genetic Screen in Drosophila Germline Uncovers Small Molecule Drugs That Sensitize Stem Cells to Insult-Induced Apoptosis
Source: Cells. 2021 Oct 16;10(10):2771. doi: 10.3390/cells10102771 (PMC8534514; doi:10.3390/cells10102771)
Supplement: Supplementary file 1 [file cells-10-02771-s001.zip]

Archive with 1 entries (1 files):
- cells-1369404-supplementary.pdf
